# Supplementary material for: Enhancing Lesion Detection in Rat CT Images: A Deep Learning-Based Super-Resolution Study
Source: Biomedicines. 2025 Oct 3;13(10):2421. doi: 10.3390/biomedicines13102421 (PMC12561881; doi:10.3390/biomedicines13102421)
Supplement: Supplementary file 1 [file biomedicines-13-02421-s001.zip]

Archive with 1 entries (1 files):
- biomedicines-3839913-supplementary.pdf
